# Supplementary material for: Deactivation of the JNK Pathway by GSTP1 Is Essential to Maintain Sperm Functionality
Source: Front Cell Dev Biol. 2021 Feb 25;9:627140. doi: 10.3389/fcell.2021.627140 (PMC7959831; doi:10.3389/fcell.2021.627140)
Supplement: Supplementary Table 1 — Raw data. Raw data of sperm quality and functionality parameters of all treatments and time points. TMOT, percentage of total motile sperm; PMOT, percentage of progressively motile sperm; VAP, sperm average path velocity (μm/s); VIABILITY, percentage of viable sperm (SYBR-14+/PI–); M540, percentage of membrane-destabilized cells (M540+) within the total viable sperm population (Yo-Pro-1–); HE, relative fluorescence intensity of viable sperm with high levels of intracellular O2–⋅ (E+/PI–); JC1, percentage of high mitochondrial membrane potential sperm (ΔΨm) resulted from the orange-stained (JC1agg) population; PNA, percentage of acrosome membrane-intact sperm (PNA-FITC–) within the total viable sperm population (PI–); FL3, relative Fluo3-AM fluorescence intensity of viable sperm with high levels of intracellular calcium (Fluo3-AM+/PI–); CNT 0h, semen samples at 0 h of storage; CNT 72h, vehicle control (dimethyl sulfoxide; DMSO) semen samples at 72 h of storage at 17°C; TER 72h, semen samples treated with 100 μM ezatiostat (TER) for 72 h of storage at 17°C. [file Table_1.XLSX]

## Sheet: RAW_DATA
CODE	TREATMENT AND TIMEPOINT	TMOT	PMOT	VAP	VIABILITY	M540	HE	JC1	PNA	FLUO3
13152	CNT 0h	86.2476	47.9067	57.576	87.7801	5.05941	21.0575	78.9591	83.8693	20.8766
13152	CNT 72h	14.4283	7.8415	50.1873	52.4139	17.3477	28.8416	45.2475	79.1342	24.002
13152	TER 72h	3.37523	0.208094	15.011	41.3087	100	41.5011	38.1645	52.2771	16.2056
8433	CNT 0h	82.0433	68.775	63.9632	81.4155	14.7106	29.4436	77.131	95.0421	34.0853
8433	CNT 72h	2.95927	0.229902	14.9848	71.1069	12.5308	24.4149	66.2029	85.9326	20.1374
8433	TER 72h	3.46	0.227136	11.678	60.9808	34.2448	36.4748	47.0167	82.6038	18.1059
33254	CNT 0h	81.5949	66.9214	50.2728	87.2557	9.5796	26.0654	72.4577	94.2111	23.8501
33254	CNT 72h	2.71415	0.427723	19.4967	65.3365	13.5915	36.7866	62.1339	82.7724	19.6749
33254	TER 72h	2.23627	0.35619	11.599	49.1937	69.1373	37.9997	39.3804	88.5097	16.3199
8617	CNT 0h	78.9235	60.873	59.1874	82.1817	8.44937	18.8631	80.9256	83.2111	22.0569
8617	CNT 72h	13.8736	6.86046	41.0581	42.3538	40.3712	32.0439	60.4246	37.4307	21.3716
8617	TER 72h	5.46634	0.525147	20.6534	37.9353	100	45.231	56.8505	45.4113	20.6069
19430	CNT 0h	77.3782	61.9553	52.1112	88.2747	11.2474	29.1938	76.9537	80.9806	25.8696
19430	CNT 72h	7.95221	4.30468	46.8072	62.919	24.9245	34.349	63.6474	70.569	19.9502
19430	TER 72h	5.5855	1.3026	15.1655	59.6223	27.8366	37.4497	31.0608	79.3062	25.9892
98170	CNT 0h	81.2098	68.483	47.1452	87.6561	12.6858	20.7153	77.4394	93.939	23.6197
98170	CNT 72h	15.1751	9.69375	48.2562	73.7022	11.764	34.2986	42.5678	90.4612	18.1262
98170	TER 72h	1.37413	0.138026	9.8542	60.105	79.9693	58.1798	41.6463	86.5311	17.0409
41161	CNT 0h	80.966	57.0245	46.3904	83.7877	11.9653	39.6375	52.5442	86.651	18.6454
41161	CNT 72h	23.6159	11.5964	29.5492	57.3187	27.8798	20.268	43.1103	92.7539	21.688
41161	TER 72h	2.15194	0.349801	10.6482	20.0547	100	41.41	5.99779	91.5895	26.9835
4285	CNT 0h	82.4214	73.38	55.9667	83.0638	14.3306	24.9427	74.6447	82.3766	13.7499
4285	CNT 72h	23.2896	16.0294	39.4185	70.6791	19.1555	18.1601	65.3084	86.4006	16.358
4285	TER 72h	4.5236	1.53147	27.5013	67.426	100	23.0451	12.3765	77.1165	14.1145
4838	CNT 0h	81.8596	59.1412	43.0608	88.3995	13.1898	22.2664	70.521	80.7624	18.9735
4838	CNT 72h	32.278	23.5027	62.3445	71.8465	87.3111	41.5585	43.9151	82.8241	31.2103
4838	TER 72h	3.47795	0.637523	12.4246	63.9095	89.9234	71.1352	2.7938	39.223	23.5645
